# Supplementary material for: Ultra-High Dose Oral ω3 Eicosapentaenoic Acid (EPA), Docosahexaenoic Acid (DHA), or Oxidation-Resistant Deuterated DHA Block Tumorigenesis in a MYCN-Driven Neuroblastoma Model
Source: Cancers (Basel). 2025 Jan 23;17(3):362. doi: 10.3390/cancers17030362 (PMC11816027; doi:10.3390/cancers17030362)
Supplement: Supplementary file 1 [file cancers-17-00362-s001.zip]

Archive with 1 entries (1 files):
- cancers-3397313-supplementary.pptx
